# Supplementary material for: New Insights into Interactions between Mushroom Aegerolysins and Membrane Lipids
Source: Toxins (Basel). 2024 Mar 9;16(3):143. doi: 10.3390/toxins16030143 (PMC10975569; doi:10.3390/toxins16030143)
Supplement: Supplementary file 1 [file toxins-16-00143-s001.zip]

Archive with 1 entries (1 files):
- toxins-2874105-supplementary.pdf
